# Supplementary material for: The practice of drug emergency supply in China during the COVID-19 pandemic: A policy mix perspective
Source: PLoS One. 2025 Dec 30;20(12):e0337700. doi: 10.1371/journal.pone.0337700 (PMC12753071; doi:10.1371/journal.pone.0337700)
Supplement: S1 File — (XLSX) [file pone.0337700.s003.xlsx]

## Sheet: Figure4
	Central Rural Work Leadership Group	China Banking and Insurance Regulatory Commission	China National Intellectual Property Administration	China Securities Regulatory Commission	China State Railway Group Co., Ltd.	Civil Aviation Administration of China	General Administration of Customs	Ministry of Agriculture and Rural Affairs	Ministry of Civil Affairs	Ministry of Commerce	Ministry of Culture and Tourism	Ministry of Education	Ministry of Finance	Ministry of Housing and Urban-Rural Development	Ministry of Human Resources and Social Security	Ministry of Industry and Information Technology	Ministry of Public Security	Ministry of Science and Technology	Ministry of Transport	National Administration of Disease Prevention and Control	National Administration of Traditional Chinese Medicine	National Audit Office	National Development and Reform Commission	National Forestry and Grassland Administration	National Health Commission	National Healthcare Security Administration	National Medical Products Administration	Office of the Central Cyberspace Affairs Commission	People's Bank of China	Publicity Department of the Communist Party of China Central Committee	State Administration for Market Regulation	State Administration of Foreign Exchange	State Council of the People's Republic of China	State Post Bureau	State Taxation Administration	State-owned Assets Supervision and Administration Commission of the State Council
Central Rural Work Leadership Group	0	0	0	0	0	0	0	0	0	0	0	0	0	0	0	0	0	0	0	0	0	0	0	0	0	0	0	0	0	0	0	0	1	0	0	0
China Banking and Insurance Regulatory Commission	0	0	0	1	0	0	0	0	1	0	0	1	2	1	1	0	0	1	0	0	0	0	1	0	1	0	0	0	2	0	1	1	0	0	1	1
China National Intellectual Property Administration	0	0	0	0	0	0	1	0	0	1	1	0	0	0	0	1	1	0	0	0	0	0	0	1	0	0	2	1	1	1	2	0	0	1	1	0
China Securities Regulatory Commission	0	1	0	0	0	0	0	0	0	0	0	0	1	0	0	0	0	0	0	0	0	0	0	0	0	0	0	0	1	0	0	1	0	0	0	0
China State Railway Group Co., Ltd.	0	0	0	0	0	1	0	0	0	0	0	0	0	0	0	0	1	0	1	0	0	0	0	0	1	0	1	0	0	0	0	0	0	0	0	0
Civil Aviation Administration of China	0	0	0	0	1	0	0	0	0	0	0	0	0	0	0	0	1	0	1	0	0	0	0	0	1	0	1	0	0	0	0	0	0	0	0	0
General Administration of Customs	0	0	1	0	0	0	0	0	0	2	1	0	1	0	0	2	2	0	0	0	0	0	1	1	0	0	2	1	1	1	2	0	0	1	2	0
Ministry of Agriculture and Rural Affairs	0	0	0	0	0	0	0	0	1	0	0	0	0	0	0	0	0	0	0	1	0	0	0	0	1	0	0	0	0	0	0	0	0	0	0	0
Ministry of Civil Affairs	0	1	0	0	0	0	0	1	0	0	0	1	1	1	1	0	0	1	0	1	0	0	1	0	3	0	0	0	1	0	1	0	0	0	1	1
Ministry of Commerce	0	0	1	0	0	0	2	0	0	0	1	0	0	0	0	2	2	0	0	0	0	0	1	1	0	0	2	1	1	1	2	0	0	1	1	0
Ministry of Culture and Tourism	0	0	1	0	0	0	1	0	0	1	0	0	0	0	0	1	1	0	0	0	0	0	0	1	0	0	1	1	1	1	1	0	0	1	1	0
Ministry of Education	0	1	0	0	0	0	0	0	1	0	0	0	1	1	1	0	0	1	0	0	0	0	1	0	1	0	0	0	1	0	1	0	0	0	1	1
Ministry of Finance	0	2	0	1	0	0	1	0	1	0	0	1	0	1	2	5	0	1	1	1	0	2	6	0	3	1	0	0	4	0	1	1	0	0	2	1
Ministry of Housing and Urban-Rural Development	0	1	0	0	0	0	0	0	1	0	0	1	1	0	1	0	0	1	0	0	0	0	1	0	1	0	0	0	1	0	1	0	0	0	1	1
Ministry of Human Resources and Social Security	0	1	0	0	0	0	0	0	1	0	0	1	2	1	0	0	0	1	0	0	0	0	1	0	2	0	0	0	1	0	1	0	0	0	1	1
Ministry of Industry and Information Technology	0	0	1	0	0	0	2	0	0	2	1	0	5	0	0	0	2	0	0	0	0	2	6	1	0	0	2	1	3	1	2	0	0	1	1	0
Ministry of Public Security	0	0	1	0	1	1	2	0	0	2	1	0	0	0	0	2	0	0	1	0	0	0	1	1	1	0	3	1	1	1	2	0	0	1	1	0
Ministry of Science and Technology	0	1	0	0	0	0	0	0	1	0	0	1	1	1	1	0	0	0	0	0	0	0	1	0	1	0	0	0	1	0	1	0	0	0	1	1
Ministry of Transport	0	0	0	0	1	1	0	0	0	0	0	0	1	0	0	0	1	0	0	0	0	0	0	0	1	0	1	0	0	0	0	0	0	0	0	0
National Administration of Disease Prevention and Control	0	0	0	0	0	0	0	1	1	0	0	0	1	0	0	0	0	0	0	0	0	0	0	0	2	1	0	0	0	0	0	0	0	0	0	0
National Administration of Traditional Chinese Medicine	0	0	0	0	0	0	0	0	0	0	0	0	0	0	0	0	0	0	0	0	0	0	0	0	1	1	0	0	0	0	0	0	0	0	0	0
National Audit Office	0	0	0	0	0	0	0	0	0	0	0	0	2	0	0	2	0	0	0	0	0	0	2	0	0	0	0	0	2	0	0	0	0	0	0	0
National Development and Reform Commission	0	1	0	0	0	0	1	0	1	1	0	1	6	1	1	6	1	1	0	0	0	2	0	0	2	0	1	0	3	0	2	0	0	0	1	1
National Forestry and Grassland Administration	0	0	1	0	0	0	1	0	0	1	1	0	0	0	0	1	1	0	0	0	0	0	0	0	0	0	1	1	1	1	1	0	0	1	1	0
National Health Commission	0	1	0	0	1	1	0	1	3	0	0	1	3	1	2	0	1	1	1	2	1	0	2	0	0	2	1	0	1	0	1	0	0	0	1	1
National Healthcare Security Administration	0	0	0	0	0	0	0	0	0	0	0	0	1	0	0	0	0	0	0	1	1	0	0	0	2	0	0	0	0	0	0	0	0	0	0	0
National Medical Products Administration	0	0	2	0	1	1	2	0	0	2	1	0	0	0	0	2	3	0	1	0	0	0	1	1	1	0	0	1	1	1	3	0	0	1	1	0
Office of the Central Cyberspace Affairs Commission	0	0	1	0	0	0	1	0	0	1	1	0	0	0	0	1	1	0	0	0	0	0	0	1	0	0	1	0	1	1	1	0	0	1	1	0
People's Bank of China	0	2	1	1	0	0	1	0	1	1	1	1	4	1	1	3	1	1	0	0	0	2	3	1	1	0	1	1	0	1	2	1	0	1	2	1
Publicity Department of the Communist Party of China Central Committee	0	0	1	0	0	0	1	0	0	1	1	0	0	0	0	1	1	0	0	0	0	0	0	1	0	0	1	1	1	0	1	0	0	1	1	0
State Administration for Market Regulation	0	1	2	0	0	0	2	0	1	2	1	1	1	1	1	2	2	1	0	0	0	0	2	1	1	0	3	1	2	1	0	0	0	1	2	1
State Administration of Foreign Exchange	0	1	0	1	0	0	0	0	0	0	0	0	1	0	0	0	0	0	0	0	0	0	0	0	0	0	0	0	1	0	0	0	0	0	0	0
State Council of the People's Republic of China	1	0	0	0	0	0	0	0	0	0	0	0	0	0	0	0	0	0	0	0	0	0	0	0	0	0	0	0	0	0	0	0	0	0	0	0
State Post Bureau	0	0	1	0	0	0	1	0	0	1	1	0	0	0	0	1	1	0	0	0	0	0	0	1	0	0	1	1	1	1	1	0	0	0	1	0
State Taxation Administration	0	1	1	0	0	0	2	0	1	1	1	1	2	1	1	1	1	1	0	0	0	0	1	1	1	0	1	1	2	1	2	0	0	1	0	1
State-owned Assets Supervision and Administration Commission of the State Council	0	1	0	0	0	0	0	0	1	0	0	1	1	1	1	0	0	1	0	0	0	0	1	0	1	0	0	0	1	0	1	0	0	0	1	0

## Sheet: Figure5
	Agriculture and Rural Affairs Authorities	Audit Bureau	Big Data Center	Civil Defense Office	Commerce Bureau	Customs	Department of Civil Affairs	Department of Housing and Urban-Rural Development	Department of Human Resources and Social Security	Department of Natural Resources	Development and Reform Authorities	Ecology and Environment Bureau	Industry and Information Technology Authorities	Emergency Management Bureau	Finance authorities	Financial Supervision and Administration	Fire and Rescue Corps	Forestry Bureau	Intellectual Property Office	Justice Bureau	Local CBIRC Office	Local CSRC Office	People’s Bank of China (local branches)	Market Supervision Authorities	Narcotics Control Commission Office	Provincial Administration of Traditional Chinese Medicine	Provincial Health Commission	Provincial Healthcare Security Administration	Provincial Medical Products Administration	People's Government General Office	Pharmaceutical Commerce Association	Public Security Authorities	Road Transport Administration	Science and Technology Commission	Science and Technology Park Administrative Committee	State-owned Assets Supervision and Administration Commission of the State Council	Taxation Bureau
Agriculture and Rural Affairs Authorities	0	0	0	1	0	0	0	0	0	0	1	1	1	0	0	0	0	1	0	1	0	0	0	2	0	0	0	0	1	0	0	1	1	0	0	0	0
Audit Bureau	0	0	0	0	0	0	0	0	0	0	3	0	3	0	3	1	0	0	0	0	0	0	3	1	0	0	0	0	0	0	0	0	0	0	0	0	0
Big Data Center	0	0	0	0	1	0	0	0	0	0	0	0	0	0	0	0	0	0	0	0	0	0	0	1	1	0	1	1	1	0	0	0	0	0	0	0	0
Civil Defense Office	1	0	0	0	0	0	0	0	0	0	0	1	0	0	0	0	0	0	0	1	0	0	0	1	0	0	0	0	1	0	0	1	1	0	0	0	0
Commerce Bureau	0	0	1	0	0	1	0	0	1	0	4	0	3	1	2	1	0	0	0	0	2	0	1	4	1	0	3	3	5	0	0	2	0	0	0	1	1
Customs	0	0	0	0	1	0	0	0	0	0	1	0	1	0	1	0	0	0	0	0	0	0	0	1	0	0	0	0	1	0	0	1	0	0	0	0	1
Department of Civil Affairs	0	0	0	0	0	0	0	0	0	0	0	0	0	0	0	0	0	0	0	0	0	0	0	0	0	0	1	0	0	0	0	0	0	0	0	0	0
Department of Housing and Urban-Rural Development	0	0	0	0	0	0	0	0	0	1	0	0	0	0	0	0	1	0	0	0	0	0	0	1	0	0	1	0	0	0	0	1	0	0	0	0	0
Department of Human Resources and Social Security	0	0	0	0	1	0	0	0	0	0	1	0	0	0	2	0	0	0	0	0	1	0	1	1	0	0	0	0	0	0	0	0	0	0	0	1	1
Department of Natural Resources	0	0	0	0	0	0	0	1	0	0	0	0	0	0	0	0	1	0	0	0	0	0	0	1	0	0	1	0	0	0	0	1	0	0	0	0	0
Development and Reform Authorities	1	3	0	0	4	1	0	0	1	0	0	0	7	0	8	1	0	0	0	0	1	0	4	5	0	1	4	2	4	0	0	2	0	1	1	1	1
Ecology and Environment Bureau	1	0	0	1	0	0	0	0	0	0	0	0	0	0	0	0	0	0	0	1	0	0	0	1	0	0	0	0	1	0	0	1	1	0	0	0	0
Industry and Information Technology Authorities	1	3	0	0	3	1	0	0	0	0	7	0	0	0	6	2	0	0	0	0	1	1	4	3	0	0	4	2	4	0	0	2	0	1	1	0	0
Emergency Management Bureau	0	0	0	0	1	0	0	0	0	0	0	0	0	0	0	2	0	0	0	0	2	0	0	0	0	0	0	0	0	0	0	0	0	0	0	0	0
Finance authorities	0	3	0	0	2	1	0	0	2	0	8	0	6	0	0	2	0	0	0	0	1	0	4	3	0	0	15	13	2	0	0	1	0	3	1	1	3
Financial Supervision and Administration	0	1	0	0	1	0	0	0	0	0	1	0	2	2	2	0	0	0	0	0	3	1	2	0	0	0	0	0	0	0	0	0	0	0	0	0	0
Fire and Rescue Corps	0	0	0	0	0	0	0	1	0	1	0	0	0	0	0	0	0	0	0	0	0	0	0	1	0	0	1	0	0	0	0	1	0	0	0	0	0
Forestry Bureau	1	0	0	0	0	0	0	0	0	0	0	0	0	0	0	0	0	0	0	0	0	0	0	1	0	0	0	0	0	0	0	0	0	0	0	0	0
Intellectual Property Office	0	0	0	0	0	0	0	0	0	0	0	0	0	0	0	0	0	0	0	0	0	0	0	1	0	0	0	0	1	0	0	0	0	0	0	0	0
Justice Bureau	1	0	0	1	0	0	0	0	0	0	0	1	0	0	0	0	0	0	0	0	0	0	0	1	0	0	0	0	1	0	0	1	1	0	0	0	0
Local CBIRC Office	0	0	0	0	2	0	0	0	1	0	1	0	1	2	1	3	0	0	0	0	0	1	2	1	0	0	0	0	0	0	0	0	0	0	0	1	1
Local CSRC Office	0	0	0	0	0	0	0	0	0	0	0	0	1	0	0	1	0	0	0	0	1	0	1	0	0	0	0	0	0	0	0	0	0	0	0	0	0
People’s Bank of China (local branches)	0	3	0	0	1	0	0	0	1	0	4	0	4	0	4	2	0	0	0	0	2	1	0	2	0	0	0	0	0	0	0	0	0	0	0	1	1
Market Supervision Authorities	2	3	1	1	5	1	0	0	2	0	8	1	5	0	6	1	0	1	1	1	2	0	2	2	1	0	2	2	6	0	0	4	1	0	0	2	2
Narcotics Control Commission Office	0	0	0	0	0	0	0	1	0	1	0	0	0	0	0	0	1	0	0	0	0	0	0	0	0	0	1	0	0	0	0	1	0	0	0	0	0
Provincial Administration of Traditional Chinese Medicine	0	0	1	0	1	0	0	0	0	0	0	0	0	0	0	0	0	0	0	0	0	0	0	1	0	0	1	1	1	0	0	0	0	0	0	0	0
Provincial Health Commission	0	0	0	0	0	0	0	0	0	0	1	0	0	0	0	0	0	0	0	0	0	0	0	0	0	0	6	2	1	0	0	0	0	0	0	0	0
Provincial Healthcare Security Administration	0	0	1	0	3	0	1	1	0	1	4	0	4	0	15	0	1	0	0	0	0	0	0	3	1	6	0	17	6	0	0	2	0	1	1	0	0
Provincial Medical Products Administration	0	0	1	0	3	0	0	0	0	0	2	0	2	0	13	0	0	0	0	0	0	0	0	2	1	2	17	0	6	0	1	1	0	1	1	0	0
People's Government General Office	0	0	0	0	0	0	0	0	0	0	0	0	1	0	0	1	0	0	0	0	1	1	0	0	0	0	0	0	0	0	0	0	0	0	0	0	0
Pharmaceutical Commerce Association	0	0	0	0	0	0	0	0	0	0	0	0	0	0	0	0	0	0	0	0	0	0	0	0	0	0	0	0	1	0	1	0	0	0	0	0	0
Public Security Authorities	1	0	0	1	2	1	0	0	0	0	2	1	2	0	1	0	0	0	0	1	0	0	0	4	0	0	1	1	5	0	0	0	1	0	0	0	0
Road Transport Administration	0	0	0	0	0	0	0	1	0	1	0	0	0	0	0	0	1	0	0	0	0	0	0	1	0	0	1	0	0	0	0	0	0	0	0	0	0
Science and Technology Commission	1	0	0	1	0	0	0	0	0	0	0	1	0	0	0	0	0	0	0	1	0	0	0	1	0	0	0	0	1	0	0	1	0	0	0	0	0
Science and Technology Park Administrative Committee	0	0	0	0	0	0	0	0	0	0	1	0	1	0	3	0	0	0	0	0	0	0	0	0	0	0	1	1	1	0	0	0	0	0	1	0	0
State-owned Assets Supervision and Administration Commission of the State Council	0	0	0	0	0	0	0	0	0	0	1	0	1	0	1	0	0	0	0	0	0	0	0	0	0	0	1	1	1	0	0	0	0	1	0	0	0
Taxation Bureau	0	0	0	0	1	0	0	0	1	0	1	0	0	0	1	0	0	0	0	0	1	0	1	1	0	0	0	0	0	0	0	0	0	0	0	0	1

## Sheet: Figure6
Development stages	Number of policies	Number of codes
Burst stage	84.33	197.67
Remission stage	24	45
Normalization stage	6.05	8.21
Transmission stage	9	13.46
Regression stage	13	22.5

## Sheet: Figure7
symbolic and hortatory		Motivation			Commands and Regulations				Capacity-building
Social Mobilization	Public opinion and publicity	Fast track	Financial incentives	Regulatory relaxation	Quality supervision	Code of Conduct	Price Monitoring	Shortage Monitoring	Capital investment	Platform Construction	Technical guidance	Human Resources
0.3352	0.0355	0.1955	0.095	0.0168	0.1061	0.0838	0.0615	0	0.0838	0.067	0.0559	0

## Sheet: Figure8
Commands and Regulations				Capacity-building				Motivation			symbolic and hortatory
Code of Conduct	Quality supervision	Price Monitoring	Shortage Monitoring	Capital investment	Technical guidance	Platform Construction	Human Resources	Fast track	Financial incentives	Regulatory relaxation	Social Mobilization	Public opinion and publicity
0.167045	0.0897727	0.0784091	0.0170455	0.165909	0.0409091	0.0204545	0.00340909	0.203409	0.130682	0.0329545	0.1875	0.0159091

## Sheet: Figure9
Raw Material Supply	R & D	Manufacture	Distribute	Use	Whole chain
0.00283286	0.109537	0.32389	0.599622	0.0500472	0.103872

## Sheet: Figure10
Distribute				Manufacture				R & D				use				whole chain				Raw Material Supply
Symbolic and hortatory	Commands and Regulations	Motivation	Capacity-building	Motivation	Commands and Regulations	Symbolic and hortatory	Capacity-building	Capacity-building	Symbolic and hortatory	Motivation	Commands and Regulations	Symbolic and hortatory	Capacity-building	Commands and Regulations	Motivation	Capacity-building	Motivation	Commands and Regulations	Symbolic and hortatory	Symbolic and hortatory	Commands and Regulations	Capacity-building	Motivation
0.256983	0.201117	0.201117	0.106145	0.0949721	0.0893855	0.0670391	0.0446927	0.0335196	0.027933	0.0111732	0	0.0335196	0.0223464	0.00558659	0	0.027933	0.027933	0.0167598	0.0167598	0.00558659	0	0	0

## Sheet: Figure11
Distribute				Manufacture				R & D				whole chain				use				Raw Material Supply
Commands and Regulations	Motivation	Symbolic and hortatory	Capacity-building	Motivation	Commands and Regulations	Capacity-building	Symbolic and hortatory	Motivation	Capacity-building	Symbolic and hortatory	Commands and Regulations	Motivation	Capacity-building	Commands and Regulations	Symbolic and hortatory	Commands and Regulations	Capacity-building	Symbolic and hortatory	Motivation	Commands and Regulations	Capacity-building	Motivation	Symbolic and hortatory
0.269318	0.163636	0.136364	0.0954545	0.136364	0.0852273	0.0829545	0.0579545	0.0636364	0.0420455	0.025	0.00795455	0.0511364	0.0295455	0.0215909	0.0181818	0.0340909	0.0193182	0.0136364	0.00340909	0.00113636	0.00113636	0	0

## Sheet: Figure12
	Burst stage	Remission stage	Normalization stage	Transmission stage	Regression stage
Commands and Regulations	0.1979	0.4	0.25	0.175	0.2308
Symbolic and hortatory	0.2708	0.2	0.5	0.35	0.3846
Capacity-building	0.1667	0.1	0.1944	0.2	0.2308
Motivation	0.3646	0.3	0.0556	0.275	0.1538

## Sheet: Figure13
	Burst stage	Remission stage	Normalization stage	Transmission stage	Regression stage
Commands and Regulations	0.2794	0.2529	0.3986	0.345	0.3878
Symbolic and hortatory	0.1441	0.1724	0.2101	0.2573	0.2449
Capacity-building	0.1851	0.1839	0.2029	0.2281	0.2653
Motivation	0.3914	0.3908	0.1884	0.1696	0.102

[truncated: 2 more sheets: Figure14, Figure15]
